# Supplementary material for: Pd-Loaded Cellulose NanoSponge as a Heterogeneous Catalyst for Suzuki–Miyaura Coupling Reactions
Source: Gels. 2022 Dec 2;8(12):789. doi: 10.3390/gels8120789 (PMC9778444; doi:10.3390/gels8120789)
Supplement: Supplementary file 1 [file gels-08-00789-s001.zip]

Archive with 1 entries (1 files):
- gels-2059987-supplementary.pdf
